# Supplementary material for: ROBOKOP: an abstraction layer and user interface for knowledge graphs to support question answering
Source: Bioinformatics. 2019 Aug 13;35(24):5382–4. doi: 10.1093/bioinformatics/btz604 (PMC6954664; doi:10.1093/bioinformatics/btz604)
Supplement: btz604_Supplementary_Data [file btz604_supplementary_data.zip]

Archive with 3 entries (2 files):
- btz604-Suppl_data/
- btz604-Suppl_data/Supplementary_Data2.docx
- btz604-Suppl_data/Supplementary_Data1.docx
